# Supplementary material for: Structure and function of GluN1-3A NMDA receptor excitatory glycine receptor channel
Source: Sci Adv. 2024 Apr 10;10(15):eadl5952. doi: 10.1126/sciadv.adl5952 (PMC11006217; doi:10.1126/sciadv.adl5952)
Supplement: Supplementary file 2 — Movie S1 [file sciadv.adl5952_movie_s1.zip]

Archive with 1 entries (1 files):
- adl5952_Movie_S1.mp4
